# Supplementary material for: The cancer cell proteome and transcriptome predicts sensitivity to targeted and cytotoxic drugs
Source: Life Sci Alliance. 2019 Jun 28;2(4):e201900445. doi: 10.26508/lsa.201900445 (PMC6600015; doi:10.26508/lsa.201900445)
Supplement: Supplementary file 1 [file Supplementary_Figures_Tables_Data_Sets_and_Source_Codes.zip]

Archive with 3 entries (3 files):
- LSA-2019-00445_Description_of_the_Supplementary_Source_Data_Data_Set_Description_of_Data.pdf
- LSA-2019-00445_SourceData_01.zip
- LSA-2019-00445_Supplemental_Material_Figure_S1-S23.pdf
